# Supplementary material for: Exploring Perceptions and Needs of Mobile Health Interventions for Nutrition, Anemia, and Preeclampsia among Pregnant Women in Underprivileged Indian Communities: A Cross-Sectional Survey
Source: Nutrients. 2023 Aug 24;15(17):3699. doi: 10.3390/nu15173699 (PMC10490056; doi:10.3390/nu15173699)
Supplement: Supplementary file 1 [file nutrients-15-03699-s001.zip]

Archive with 1 entries (1 files):
- nutrients-2559547-supplementary.pdf
